# Supplementary material for: Nutritional Health Knowledge and Literacy among Pregnant Women in the Czech Republic: Analytical Cross-Sectional Study
Source: Int J Environ Res Public Health. 2023 Feb 22;20(5):3931. doi: 10.3390/ijerph20053931 (PMC10001919; doi:10.3390/ijerph20053931)
Supplement: Supplementary file 1 [file ijerph-20-03931-s001.zip]

Archive with 1 entries (1 files):
- ijerph-2235418-supplementary.pdf
